# Supplementary material for: A Potential Role for Common Mycorrhizal Networks (CMNs) in Mediating Response Strategies and Signaling Between Different Plant Combinations Under Salt Stress
Source: J Fungi (Basel). 2026 Mar 26;12(4):242. doi: 10.3390/jof12040242 (PMC13117993; doi:10.3390/jof12040242)
Supplement: Supplementary file 1 [file jof-12-00242-s001.zip]

Archive with 1 entries (1 files):
- jof-4120462-supplementary.pdf
